# Supplementary material for: Sacituzumab Govitecan in patients with breast cancer brain metastases and recurrent glioblastoma: a phase 0 window-of-opportunity trial
Source: Nat Commun. 2024 Aug 7;15:6707. doi: 10.1038/s41467-024-50558-9 (PMC11306739; doi:10.1038/s41467-024-50558-9)
Supplement: Supplementary file 4 — Source Data [file 41467_2024_50558_MOESM4_ESM.xlsx]

## Sheet: Sheet1
					died
					no signal
	Total Flux (p/s)
		day 0	wk1	wk2	wk3	wk4
Cage1	1R	1980000	12300000	49000000	329000000
Cage1	2R	2580000	18000000	36900000	124000000
Cage1	1L	1920000	17300000	41100000
Cage1	2L	4130000	62000000	267000000
Cage1	NM	2280000	24000000	27000000
Cage3	1R	3480000	15900000	104000000	286000000	2980000000
Cage3	2R	2380000	23300000	47300000	326000000	456000000
Cage3	1L	594000	10500000	44600000	236000000
Cage3	2L	4950000	23900000	169000000	282000000
Cage3	NM	6810000	39400000	227000000	872000000
	average	3110000	24600000	101000000	350000000	1720000000
	Sd	1790000	15400000	88200000	241000000	1780000000
	SE	565000	4880000	27900000	90900000	1260000000
		day 0	wk1	wk2	wk3	wk4
Cage2	1R	2360000	1290000	1320000	3130000	3430000
Cage2	2R	6470000	1530000	1170000	3470000	686000
Cage2	1L	2630000	589000	720000	2570000	4730000
Cage2	2L	589000
Cage2	NM	7150000	1720000	3070000	5500000	7600000
Cage4	1R	391000	934000	1320000	4990000	1910000
Cage4	2R	240000	5810000	7380000	16300000	13300000
Cage4	1L	2600000	1970000	2070000	5980000	10400000
Cage4	2L	6740000	1880000	7750000	16000000	7970000
Cage4	NM	1380000	3500000	14300000	17300000
	average	3060000	2140000	4340000	8360000	6250000
	SD	2720000	1600000	4590000	6240000	4330000
	SE	861000	534000	1530000	2080000	1530000
